# Supplementary material for: Adherence to Mediterranean Diet and Risk of Cancer: An Updated Systematic Review and Meta-Analysis
Source: Nutrients. 2017 Sep 26;9(10):1063. doi: 10.3390/nu9101063 (PMC5691680; doi:10.3390/nu9101063)
Supplement: Supplementary file 1 [file nutrients-09-01063-s001.zip]

Archive with 1 entries (1 files):
- nutrients-222654-supplementary.pdf
